# Supplementary material for: A neurobiological association of revenge propensity during intergroup conflict
Source: eLife. 2020 Mar 3;9:e52014. doi: 10.7554/eLife.52014 (PMC7058385; doi:10.7554/eLife.52014)
Supplement: Figure 2—source data 1. [file elife-52014-fig2-data1.csv]

subID	condition	InOut	Involvement	punish
1	Revenge	Ingroup	Involved	3
2	Revenge	Ingroup	Involved	3
3	Revenge	Ingroup	Involved	4
4	Revenge	Ingroup	Involved	1
5	Revenge	Ingroup	Involved	1
6	Revenge	Ingroup	Involved	1
7	Revenge	Ingroup	Involved	1
8	Revenge	Ingroup	Involved	1
9	Revenge	Ingroup	Involved	5
10	Revenge	Ingroup	Involved	1
11	Revenge	Ingroup	Involved	1
12	Revenge	Ingroup	Involved	5
13	Revenge	Ingroup	Involved	2
14	Revenge	Ingroup	Involved	2
15	Revenge	Ingroup	Involved	1
16	Revenge	Ingroup	Involved	2
17	Revenge	Ingroup	Involved	1
18	Revenge	Ingroup	Involved	1
19	Revenge	Ingroup	Involved	2
20	Revenge	Ingroup	Involved	1
21	Revenge	Ingroup	Involved	3
22	Revenge	Ingroup	Involved	1
23	Revenge	Ingroup	Involved	1
24	Revenge	Ingroup	Involved	2
25	Revenge	Ingroup	Involved	4
26	Revenge	Ingroup	Involved	2
27	Revenge	Ingroup	Involved	1
28	Revenge	Ingroup	Involved	3
29	Revenge	Ingroup	Involved	1
30	Revenge	Ingroup	Involved	2
31	Revenge	Ingroup	Involved	5
32	Revenge	Ingroup	Involved	1
33	Revenge	Ingroup	Involved	5
34	Revenge	Ingroup	Involved	2
35	Revenge	Ingroup	Involved	2
36	Revenge	Ingroup	Involved	5
37	Revenge	Ingroup	Involved	1
38	Revenge	Ingroup	Involved	1
39	Revenge	Ingroup	Involved	1
40	Revenge	Ingroup	Involved	5
41	Control	Ingroup	Involved	1
42	Control	Ingroup	Involved	5
43	Control	Ingroup	Involved	7
44	Control	Ingroup	Involved	3
45	Control	Ingroup	Involved	1
46	Control	Ingroup	Involved	1
47	Control	Ingroup	Involved	1
48	Control	Ingroup	Involved	1
49	Control	Ingroup	Involved	2
50	Control	Ingroup	Involved	1
51	Control	Ingroup	Involved	3
52	Control	Ingroup	Involved	1
53	Control	Ingroup	Involved	1
54	Control	Ingroup	Involved	1
55	Control	Ingroup	Involved	5
56	Control	Ingroup	Involved	1
57	Control	Ingroup	Involved	2
58	Control	Ingroup	Involved	1
59	Control	Ingroup	Involved	4
60	Control	Ingroup	Involved	1
61	Control	Ingroup	Involved	5
62	Control	Ingroup	Involved	4
63	Control	Ingroup	Involved	1
64	Control	Ingroup	Involved	3
65	Control	Ingroup	Involved	1
66	Control	Ingroup	Involved	3
67	Control	Ingroup	Involved	2
68	Control	Ingroup	Involved	2
69	Control	Ingroup	Involved	2
70	Control	Ingroup	Involved	1
71	Control	Ingroup	Involved	1
72	Control	Ingroup	Involved	1
73	Control	Ingroup	Involved	1
74	Control	Ingroup	Involved	4
75	Control	Ingroup	Involved	2
76	Control	Ingroup	Involved	5
77	Control	Ingroup	Involved	1
78	Control	Ingroup	Involved	1
79	Control	Ingroup	Involved	2
80	Control	Ingroup	Involved	1
1	Revenge	Outgroup	Involved	3
2	Revenge	Outgroup	Involved	5
3	Revenge	Outgroup	Involved	5
4	Revenge	Outgroup	Involved	1
5	Revenge	Outgroup	Involved	4
6	Revenge	Outgroup	Involved	1
7	Revenge	Outgroup	Involved	5
8	Revenge	Outgroup	Involved	6
9	Revenge	Outgroup	Involved	4
10	Revenge	Outgroup	Involved	7
11	Revenge	Outgroup	Involved	1
12	Revenge	Outgroup	Involved	2
13	Revenge	Outgroup	Involved	4
14	Revenge	Outgroup	Involved	2
15	Revenge	Outgroup	Involved	2
16	Revenge	Outgroup	Involved	2
17	Revenge	Outgroup	Involved	1
18	Revenge	Outgroup	Involved	3
19	Revenge	Outgroup	Involved	3
20	Revenge	Outgroup	Involved	1
21	Revenge	Outgroup	Involved	4
22	Revenge	Outgroup	Involved	1
23	Revenge	Outgroup	Involved	2
24	Revenge	Outgroup	Involved	1
25	Revenge	Outgroup	Involved	7
26	Revenge	Outgroup	Involved	2
27	Revenge	Outgroup	Involved	1
28	Revenge	Outgroup	Involved	5
29	Revenge	Outgroup	Involved	9
30	Revenge	Outgroup	Involved	4
31	Revenge	Outgroup	Involved	5
32	Revenge	Outgroup	Involved	1
33	Revenge	Outgroup	Involved	5
34	Revenge	Outgroup	Involved	4
35	Revenge	Outgroup	Involved	1
36	Revenge	Outgroup	Involved	4
37	Revenge	Outgroup	Involved	2
38	Revenge	Outgroup	Involved	1
39	Revenge	Outgroup	Involved	4
40	Revenge	Outgroup	Involved	6
41	Control	Outgroup	Involved	3
42	Control	Outgroup	Involved	5
43	Control	Outgroup	Involved	7
44	Control	Outgroup	Involved	5
45	Control	Outgroup	Involved	1
46	Control	Outgroup	Involved	1
47	Control	Outgroup	Involved	1
48	Control	Outgroup	Involved	1
49	Control	Outgroup	Involved	6
50	Control	Outgroup	Involved	1
51	Control	Outgroup	Involved	5
52	Control	Outgroup	Involved	1
53	Control	Outgroup	Involved	1
54	Control	Outgroup	Involved	2
55	Control	Outgroup	Involved	6
56	Control	Outgroup	Involved	1
57	Control	Outgroup	Involved	1
58	Control	Outgroup	Involved	1
59	Control	Outgroup	Involved	5
60	Control	Outgroup	Involved	2
61	Control	Outgroup	Involved	6
62	Control	Outgroup	Involved	4
63	Control	Outgroup	Involved	2
64	Control	Outgroup	Involved	6
65	Control	Outgroup	Involved	1
66	Control	Outgroup	Involved	4
67	Control	Outgroup	Involved	2
68	Control	Outgroup	Involved	2
69	Control	Outgroup	Involved	4
70	Control	Outgroup	Involved	2
71	Control	Outgroup	Involved	6
72	Control	Outgroup	Involved	4
73	Control	Outgroup	Involved	1
74	Control	Outgroup	Involved	4
75	Control	Outgroup	Involved	3
76	Control	Outgroup	Involved	5
77	Control	Outgroup	Involved	1
78	Control	Outgroup	Involved	1
79	Control	Outgroup	Involved	8
80	Control	Outgroup	Involved	4
1	Revenge	Ingroup	Uninvolved	2
2	Revenge	Ingroup	Uninvolved	3
3	Revenge	Ingroup	Uninvolved	3
4	Revenge	Ingroup	Uninvolved	1
5	Revenge	Ingroup	Uninvolved	2
6	Revenge	Ingroup	Uninvolved	1
7	Revenge	Ingroup	Uninvolved	3
8	Revenge	Ingroup	Uninvolved	1
9	Revenge	Ingroup	Uninvolved	4
10	Revenge	Ingroup	Uninvolved	1
11	Revenge	Ingroup	Uninvolved	1
12	Revenge	Ingroup	Uninvolved	4
13	Revenge	Ingroup	Uninvolved	2
14	Revenge	Ingroup	Uninvolved	2
15	Revenge	Ingroup	Uninvolved	1
16	Revenge	Ingroup	Uninvolved	6
17	Revenge	Ingroup	Uninvolved	1
18	Revenge	Ingroup	Uninvolved	2
19	Revenge	Ingroup	Uninvolved	2
20	Revenge	Ingroup	Uninvolved	1
21	Revenge	Ingroup	Uninvolved	3
22	Revenge	Ingroup	Uninvolved	1
23	Revenge	Ingroup	Uninvolved	1
24	Revenge	Ingroup	Uninvolved	1
25	Revenge	Ingroup	Uninvolved	3
26	Revenge	Ingroup	Uninvolved	2
27	Revenge	Ingroup	Uninvolved	1
28	Revenge	Ingroup	Uninvolved	1
29	Revenge	Ingroup	Uninvolved	3
30	Revenge	Ingroup	Uninvolved	5
31	Revenge	Ingroup	Uninvolved	5
32	Revenge	Ingroup	Uninvolved	1
33	Revenge	Ingroup	Uninvolved	5
34	Revenge	Ingroup	Uninvolved	3
35	Revenge	Ingroup	Uninvolved	1
36	Revenge	Ingroup	Uninvolved	5
37	Revenge	Ingroup	Uninvolved	2
38	Revenge	Ingroup	Uninvolved	1
39	Revenge	Ingroup	Uninvolved	2
40	Revenge	Ingroup	Uninvolved	5
41	Control	Ingroup	Uninvolved	2
42	Control	Ingroup	Uninvolved	5
43	Control	Ingroup	Uninvolved	8
44	Control	Ingroup	Uninvolved	2
45	Control	Ingroup	Uninvolved	1
46	Control	Ingroup	Uninvolved	1
47	Control	Ingroup	Uninvolved	1
48	Control	Ingroup	Uninvolved	1
49	Control	Ingroup	Uninvolved	2
50	Control	Ingroup	Uninvolved	1
51	Control	Ingroup	Uninvolved	3
52	Control	Ingroup	Uninvolved	1
53	Control	Ingroup	Uninvolved	1
54	Control	Ingroup	Uninvolved	1
55	Control	Ingroup	Uninvolved	7
56	Control	Ingroup	Uninvolved	1
57	Control	Ingroup	Uninvolved	1
58	Control	Ingroup	Uninvolved	1
59	Control	Ingroup	Uninvolved	5
60	Control	Ingroup	Uninvolved	1
61	Control	Ingroup	Uninvolved	5
62	Control	Ingroup	Uninvolved	4
63	Control	Ingroup	Uninvolved	1
64	Control	Ingroup	Uninvolved	4
65	Control	Ingroup	Uninvolved	8
66	Control	Ingroup	Uninvolved	3
67	Control	Ingroup	Uninvolved	3
68	Control	Ingroup	Uninvolved	2
69	Control	Ingroup	Uninvolved	1
70	Control	Ingroup	Uninvolved	2
71	Control	Ingroup	Uninvolved	1
72	Control	Ingroup	Uninvolved	1
73	Control	Ingroup	Uninvolved	1
74	Control	Ingroup	Uninvolved	3
75	Control	Ingroup	Uninvolved	2
76	Control	Ingroup	Uninvolved	4
77	Control	Ingroup	Uninvolved	1
78	Control	Ingroup	Uninvolved	1
79	Control	Ingroup	Uninvolved	1
80	Control	Ingroup	Uninvolved	1
1	Revenge	Outgroup	Uninvolved	4
2	Revenge	Outgroup	Uninvolved	3
3	Revenge	Outgroup	Uninvolved	4
4	Revenge	Outgroup	Uninvolved	1
5	Revenge	Outgroup	Uninvolved	1
6	Revenge	Outgroup	Uninvolved	1
7	Revenge	Outgroup	Uninvolved	3
8	Revenge	Outgroup	Uninvolved	4
9	Revenge	Outgroup	Uninvolved	5
10	Revenge	Outgroup	Uninvolved	5
11	Revenge	Outgroup	Uninvolved	1
12	Revenge	Outgroup	Uninvolved	4
13	Revenge	Outgroup	Uninvolved	3
14	Revenge	Outgroup	Uninvolved	4
15	Revenge	Outgroup	Uninvolved	2
16	Revenge	Outgroup	Uninvolved	5
17	Revenge	Outgroup	Uninvolved	1
18	Revenge	Outgroup	Uninvolved	1
19	Revenge	Outgroup	Uninvolved	4
20	Revenge	Outgroup	Uninvolved	1
21	Revenge	Outgroup	Uninvolved	3
22	Revenge	Outgroup	Uninvolved	1
23	Revenge	Outgroup	Uninvolved	1
24	Revenge	Outgroup	Uninvolved	1
25	Revenge	Outgroup	Uninvolved	7
26	Revenge	Outgroup	Uninvolved	2
27	Revenge	Outgroup	Uninvolved	1
28	Revenge	Outgroup	Uninvolved	4
29	Revenge	Outgroup	Uninvolved	5
30	Revenge	Outgroup	Uninvolved	3
31	Revenge	Outgroup	Uninvolved	5
32	Revenge	Outgroup	Uninvolved	3
33	Revenge	Outgroup	Uninvolved	5
34	Revenge	Outgroup	Uninvolved	4
35	Revenge	Outgroup	Uninvolved	1
36	Revenge	Outgroup	Uninvolved	3
37	Revenge	Outgroup	Uninvolved	3
38	Revenge	Outgroup	Uninvolved	1
39	Revenge	Outgroup	Uninvolved	5
40	Revenge	Outgroup	Uninvolved	7
41	Control	Outgroup	Uninvolved	4
42	Control	Outgroup	Uninvolved	5
43	Control	Outgroup	Uninvolved	6
44	Control	Outgroup	Uninvolved	6
45	Control	Outgroup	Uninvolved	1
46	Control	Outgroup	Uninvolved	1
47	Control	Outgroup	Uninvolved	3
48	Control	Outgroup	Uninvolved	1
49	Control	Outgroup	Uninvolved	5
50	Control	Outgroup	Uninvolved	1
51	Control	Outgroup	Uninvolved	5
52	Control	Outgroup	Uninvolved	1
53	Control	Outgroup	Uninvolved	1
54	Control	Outgroup	Uninvolved	2
55	Control	Outgroup	Uninvolved	6
56	Control	Outgroup	Uninvolved	1
57	Control	Outgroup	Uninvolved	1
58	Control	Outgroup	Uninvolved	1
59	Control	Outgroup	Uninvolved	5
60	Control	Outgroup	Uninvolved	5
61	Control	Outgroup	Uninvolved	6
62	Control	Outgroup	Uninvolved	4
63	Control	Outgroup	Uninvolved	1
64	Control	Outgroup	Uninvolved	6
65	Control	Outgroup	Uninvolved	1
66	Control	Outgroup	Uninvolved	4
67	Control	Outgroup	Uninvolved	3
68	Control	Outgroup	Uninvolved	2
69	Control	Outgroup	Uninvolved	6
70	Control	Outgroup	Uninvolved	2
71	Control	Outgroup	Uninvolved	6
72	Control	Outgroup	Uninvolved	6
73	Control	Outgroup	Uninvolved	2
74	Control	Outgroup	Uninvolved	4
75	Control	Outgroup	Uninvolved	2
76	Control	Outgroup	Uninvolved	5
77	Control	Outgroup	Uninvolved	1
78	Control	Outgroup	Uninvolved	2
79	Control	Outgroup	Uninvolved	7
80	Control	Outgroup	Uninvolved	6
