# Supplementary material for: A neurobiological association of revenge propensity during intergroup conflict
Source: eLife. 2020 Mar 3;9:e52014. doi: 10.7554/eLife.52014 (PMC7058385; doi:10.7554/eLife.52014)
Supplement: Figure 2—source data 2. [file elife-52014-fig2-data2.csv]

subID	condition	InOut	Pain_Memory
1	Revenge	Ingroup	0.5
2	Revenge	Ingroup	0.6
3	Revenge	Ingroup	0.5
4	Revenge	Ingroup	0.5
5	Revenge	Ingroup	0.9
6	Revenge	Ingroup	0.7
7	Revenge	Ingroup	0.5
8	Revenge	Ingroup	0.7
9	Revenge	Ingroup	0.5
10	Revenge	Ingroup	0.5
11	Revenge	Ingroup	0.5
12	Revenge	Ingroup	0.4
13	Revenge	Ingroup	0.6
14	Revenge	Ingroup	0.5
15	Revenge	Ingroup	0.5
16	Revenge	Ingroup	0.6
17	Revenge	Ingroup	0.7
18	Revenge	Ingroup	0.2
19	Revenge	Ingroup	0.6
20	Revenge	Ingroup	0.5
21	Revenge	Ingroup	0.3
22	Revenge	Ingroup	0.5
23	Revenge	Ingroup	0.6
24	Revenge	Ingroup	0.4
25	Revenge	Ingroup	0.6
26	Revenge	Ingroup	0.7
27	Revenge	Ingroup	0.6
28	Revenge	Ingroup	0.6
29	Revenge	Ingroup	0.6
30	Revenge	Ingroup	0.5
31	Revenge	Ingroup	0.3
32	Revenge	Ingroup	0.7
33	Revenge	Ingroup	0.5
34	Revenge	Ingroup	0.7
35	Revenge	Ingroup	0.5
36	Revenge	Ingroup	0.6
37	Revenge	Ingroup	0.9
38	Revenge	Ingroup	0.55
39	Revenge	Ingroup	0.55
40	Revenge	Ingroup	0.6
41	Control	Ingroup	0.6
42	Control	Ingroup	0.5
43	Control	Ingroup	0.7
44	Control	Ingroup	0.5
45	Control	Ingroup	0.5
46	Control	Ingroup	0.5
47	Control	Ingroup	0.6
48	Control	Ingroup	0.25
49	Control	Ingroup	0.35
50	Control	Ingroup	0.5
51	Control	Ingroup	0.45
52	Control	Ingroup	0.3
53	Control	Ingroup	0.3
54	Control	Ingroup	0.6
55	Control	Ingroup	0.5
56	Control	Ingroup	0.4
57	Control	Ingroup	0.3
58	Control	Ingroup	0.6
59	Control	Ingroup	0.5
60	Control	Ingroup	0.2
61	Control	Ingroup	0.7
62	Control	Ingroup	0.55
63	Control	Ingroup	0.4
64	Control	Ingroup	0.4
65	Control	Ingroup	0.4
66	Control	Ingroup	0.6
67	Control	Ingroup	0.7
68	Control	Ingroup	0.6
69	Control	Ingroup	0.65
70	Control	Ingroup	0.4
71	Control	Ingroup	0.5
72	Control	Ingroup	0.6
73	Control	Ingroup	0.5
74	Control	Ingroup	0.4
75	Control	Ingroup	0.4
76	Control	Ingroup	0.5
77	Control	Ingroup	0.4
78	Control	Ingroup	0.7
79	Control	Ingroup	0.3
80	Control	Ingroup	0.55
1	Revenge	Outgroup	0.4
2	Revenge	Outgroup	0.5
3	Revenge	Outgroup	0.4
4	Revenge	Outgroup	0.3
5	Revenge	Outgroup	0.8
6	Revenge	Outgroup	0.7
7	Revenge	Outgroup	0.6
8	Revenge	Outgroup	0.5
9	Revenge	Outgroup	0.5
10	Revenge	Outgroup	0.3
11	Revenge	Outgroup	0.4
12	Revenge	Outgroup	0.3
13	Revenge	Outgroup	0.6
14	Revenge	Outgroup	0.5
15	Revenge	Outgroup	0.5
16	Revenge	Outgroup	0.4
17	Revenge	Outgroup	0.4
18	Revenge	Outgroup	0.1
19	Revenge	Outgroup	0.4
20	Revenge	Outgroup	0.5
21	Revenge	Outgroup	0.3
22	Revenge	Outgroup	0.5
23	Revenge	Outgroup	0.4
24	Revenge	Outgroup	0.6
25	Revenge	Outgroup	0.4
26	Revenge	Outgroup	0.3
27	Revenge	Outgroup	0.6
28	Revenge	Outgroup	0.5
29	Revenge	Outgroup	0.6
30	Revenge	Outgroup	0.5
31	Revenge	Outgroup	0.3
32	Revenge	Outgroup	0.8
33	Revenge	Outgroup	0.4
34	Revenge	Outgroup	0.6
35	Revenge	Outgroup	0.5
36	Revenge	Outgroup	0.5
37	Revenge	Outgroup	0.8
38	Revenge	Outgroup	0.6
39	Revenge	Outgroup	0.4
40	Revenge	Outgroup	0.4
41	Control	Outgroup	0.5
42	Control	Outgroup	0.5
43	Control	Outgroup	0.7
44	Control	Outgroup	0.7
45	Control	Outgroup	0.5
46	Control	Outgroup	0.5
47	Control	Outgroup	0.6
48	Control	Outgroup	0.25
49	Control	Outgroup	0.6
50	Control	Outgroup	0.5
51	Control	Outgroup	0.4
52	Control	Outgroup	0.4
53	Control	Outgroup	0.3
54	Control	Outgroup	0.6
55	Control	Outgroup	0.5
56	Control	Outgroup	0.5
57	Control	Outgroup	0.3
58	Control	Outgroup	0.6
59	Control	Outgroup	0.5
60	Control	Outgroup	0.2
61	Control	Outgroup	0.6
62	Control	Outgroup	0.45
63	Control	Outgroup	0.4
64	Control	Outgroup	0.6
65	Control	Outgroup	0.6
66	Control	Outgroup	0.5
67	Control	Outgroup	0.7
68	Control	Outgroup	0.5
69	Control	Outgroup	0.5
70	Control	Outgroup	0.5
71	Control	Outgroup	0.5
72	Control	Outgroup	0.7
73	Control	Outgroup	0.5
74	Control	Outgroup	0.5
75	Control	Outgroup	0.6
76	Control	Outgroup	0.5
77	Control	Outgroup	0.5
78	Control	Outgroup	0.7
79	Control	Outgroup	0.4
80	Control	Outgroup	0.45
