# Supplementary material for: A neurobiological association of revenge propensity during intergroup conflict
Source: eLife. 2020 Mar 3;9:e52014. doi: 10.7554/eLife.52014 (PMC7058385; doi:10.7554/eLife.52014)
Supplement: Figure 4—source data 2. [file elife-52014-fig4-data2.zip]

Archive with 17 entries (17 files):
- beta_0001.hdr
- beta_0001.img
- con_0001.hdr
- con_0001.img
- con_0002.hdr
- con_0002.img
- mask.hdr
- mask.img
- ResMS.hdr
- ResMS.img
- RPV.hdr
- RPV.img
- SPM.mat
- spmT_0001.hdr
- spmT_0001.img
- spmT_0002.hdr
- spmT_0002.img
