# Supplementary material for: A neurobiological association of revenge propensity during intergroup conflict
Source: eLife. 2020 Mar 3;9:e52014. doi: 10.7554/eLife.52014 (PMC7058385; doi:10.7554/eLife.52014)
Supplement: Source code 5. [file elife-52014-code5.m]

%-----------------------------------------------------------------------
% Job configuration created by cfg_util (rev $Rev: 3944 $)
%-----------------------------------------------------------------------
matlabbatch{1}.spm.stats.factorial_design.dir = {'F:\fMRI\Revenge\Oxytocin\InvolvedIn\OT_Time1\'};
%%
matlabbatch{1}.spm.stats.factorial_design.des.mreg.scans = {
                                                            'F:\fMRI\Revenge\GroupResult\InvolvedIn\con01_InvolvedIn_Pain_Neu\sub01_con_0001.img,1'
                                                            'F:\fMRI\Revenge\GroupResult\InvolvedIn\con01_InvolvedIn_Pain_Neu\sub02_con_0001.img,1'
                                                            'F:\fMRI\Revenge\GroupResult\InvolvedIn\con01_InvolvedIn_Pain_Neu\sub03_con_0001.img,1'
                                                            'F:\fMRI\Revenge\GroupResult\InvolvedIn\con01_InvolvedIn_Pain_Neu\sub04_con_0001.img,1'
                                                            'F:\fMRI\Revenge\GroupResult\InvolvedIn\con01_InvolvedIn_Pain_Neu\sub05_con_0001.img,1'
                                                            'F:\fMRI\Revenge\GroupResult\InvolvedIn\con01_InvolvedIn_Pain_Neu\sub06_con_0001.img,1'
                                                            'F:\fMRI\Revenge\GroupResult\InvolvedIn\con01_InvolvedIn_Pain_Neu\sub07_con_0001.img,1'
                                                            'F:\fMRI\Revenge\GroupResult\InvolvedIn\con01_InvolvedIn_Pain_Neu\sub08_con_0001.img,1'
                                                            'F:\fMRI\Revenge\GroupResult\InvolvedIn\con01_InvolvedIn_Pain_Neu\sub09_con_0001.img,1'
                                                            'F:\fMRI\Revenge\GroupResult\InvolvedIn\con01_InvolvedIn_Pain_Neu\sub10_con_0001.img,1'
                                                            'F:\fMRI\Revenge\GroupResult\InvolvedIn\con01_InvolvedIn_Pain_Neu\sub11_con_0001.img,1'
                                                            'F:\fMRI\Revenge\GroupResult\InvolvedIn\con01_InvolvedIn_Pain_Neu\sub12_con_0001.img,1'
                                                            'F:\fMRI\Revenge\GroupResult\InvolvedIn\con01_InvolvedIn_Pain_Neu\sub14_con_0001.img,1'
                                                            'F:\fMRI\Revenge\GroupResult\InvolvedIn\con01_InvolvedIn_Pain_Neu\sub15_con_0001.img,1'
                                                            'F:\fMRI\Revenge\GroupResult\InvolvedIn\con01_InvolvedIn_Pain_Neu\sub16_con_0001.img,1'
                                                            'F:\fMRI\Revenge\GroupResult\InvolvedIn\con01_InvolvedIn_Pain_Neu\sub17_con_0001.img,1'
                                                            'F:\fMRI\Revenge\GroupResult\InvolvedIn\con01_InvolvedIn_Pain_Neu\sub18_con_0001.img,1'
                                                            'F:\fMRI\Revenge\GroupResult\InvolvedIn\con01_InvolvedIn_Pain_Neu\sub19_con_0001.img,1'
                                                            'F:\fMRI\Revenge\GroupResult\InvolvedIn\con01_InvolvedIn_Pain_Neu\sub20_con_0001.img,1'
                                                            'F:\fMRI\Revenge\GroupResult\InvolvedIn\con01_InvolvedIn_Pain_Neu\sub21_con_0001.img,1'
                                                            'F:\fMRI\Revenge\GroupResult\InvolvedIn\con01_InvolvedIn_Pain_Neu\sub22_con_0001.img,1'
                                                            'F:\fMRI\Revenge\GroupResult\InvolvedIn\con01_InvolvedIn_Pain_Neu\sub23_con_0001.img,1'
                                                            'F:\fMRI\Revenge\GroupResult\InvolvedIn\con01_InvolvedIn_Pain_Neu\sub24_con_0001.img,1'
                                                            'F:\fMRI\Revenge\GroupResult\InvolvedIn\con01_InvolvedIn_Pain_Neu\sub25_con_0001.img,1'
                                                            'F:\fMRI\Revenge\GroupResult\InvolvedIn\con01_InvolvedIn_Pain_Neu\sub26_con_0001.img,1'
                                                            'F:\fMRI\Revenge\GroupResult\InvolvedIn\con01_InvolvedIn_Pain_Neu\sub27_con_0001.img,1'
                                                            'F:\fMRI\Revenge\GroupResult\InvolvedIn\con01_InvolvedIn_Pain_Neu\sub28_con_0001.img,1'
                                                            'F:\fMRI\Revenge\GroupResult\InvolvedIn\con01_InvolvedIn_Pain_Neu\sub29_con_0001.img,1'
                                                            'F:\fMRI\Revenge\GroupResult\InvolvedIn\con01_InvolvedIn_Pain_Neu\sub30_con_0001.img,1'
                                                            'F:\fMRI\Revenge\GroupResult\InvolvedIn\con01_InvolvedIn_Pain_Neu\sub31_con_0001.img,1'
                                                            'F:\fMRI\Revenge\GroupResult\InvolvedIn\con01_InvolvedIn_Pain_Neu\sub32_con_0001.img,1'
                                                            'F:\fMRI\Revenge\GroupResult\InvolvedIn\con01_InvolvedIn_Pain_Neu\sub33_con_0001.img,1'
                                                            'F:\fMRI\Revenge\GroupResult\InvolvedIn\con01_InvolvedIn_Pain_Neu\sub34_con_0001.img,1'
                                                            'F:\fMRI\Revenge\GroupResult\InvolvedIn\con01_InvolvedIn_Pain_Neu\sub35_con_0001.img,1'
                                                            'F:\fMRI\Revenge\GroupResult\InvolvedIn\con01_InvolvedIn_Pain_Neu\sub36_con_0001.img,1'
                                                            'F:\fMRI\Revenge\GroupResult\InvolvedIn\con01_InvolvedIn_Pain_Neu\sub37_con_0001.img,1'
                                                            'F:\fMRI\Revenge\GroupResult\InvolvedIn\con01_InvolvedIn_Pain_Neu\sub38_con_0001.img,1'
                                                            'F:\fMRI\Revenge\GroupResult\InvolvedIn\con01_InvolvedIn_Pain_Neu\sub39_con_0001.img,1'
                                                            'F:\fMRI\Revenge\GroupResult\InvolvedIn\con01_InvolvedIn_Pain_Neu\sub40_con_0001.img,1'
                                                            'F:\fMRI\Revenge\GroupResult\InvolvedIn\con01_InvolvedIn_Pain_Neu\sub41_con_0001.img,1'
                                                            };
%%
%%
matlabbatch{1}.spm.stats.factorial_design.des.mreg.mcov.c = [40.38;18.273;29.3;18.13;87.413;35.15;92.905;98.1;88.599;43.764;39.122;71.4;241.329;34.403;85.848;69.117;30.279;48.391;44.611;21.726;44.585;96.033;26.394;12.111;127.931;30.863;65.781;33.734;30.362;51.484;144.857;25.897;40.339;27.902;26.308;61.25;73.345;148.506;186.107;28.367];
%%
matlabbatch{1}.spm.stats.factorial_design.des.mreg.mcov.cname = 'OT_Time1';
matlabbatch{1}.spm.stats.factorial_design.des.mreg.mcov.iCC = 1;
matlabbatch{1}.spm.stats.factorial_design.des.mreg.incint = 1;
matlabbatch{1}.spm.stats.factorial_design.cov = struct('c', {}, 'cname', {}, 'iCFI', {}, 'iCC', {});
matlabbatch{1}.spm.stats.factorial_design.masking.tm.tm_none = 1;
matlabbatch{1}.spm.stats.factorial_design.masking.im = 1;
matlabbatch{1}.spm.stats.factorial_design.masking.em = {''};
matlabbatch{1}.spm.stats.factorial_design.globalc.g_omit = 1;
matlabbatch{1}.spm.stats.factorial_design.globalm.gmsca.gmsca_no = 1;
matlabbatch{1}.spm.stats.factorial_design.globalm.glonorm = 1;
matlabbatch{2}.spm.stats.fmri_est.spmmat(1) = cfg_dep;
matlabbatch{2}.spm.stats.fmri_est.spmmat(1).tname = 'Select SPM.mat';
matlabbatch{2}.spm.stats.fmri_est.spmmat(1).tgt_spec = {};
matlabbatch{2}.spm.stats.fmri_est.spmmat(1).sname = 'Factorial design specification: SPM.mat File';
matlabbatch{2}.spm.stats.fmri_est.spmmat(1).src_exbranch = substruct('.','val', '{}',{1}, '.','val', '{}',{1}, '.','val', '{}',{1});
matlabbatch{2}.spm.stats.fmri_est.spmmat(1).src_output = substruct('.','spmmat');
matlabbatch{2}.spm.stats.fmri_est.method.Classical = 1;
matlabbatch{3}.spm.stats.con.spmmat(1) = cfg_dep;
matlabbatch{3}.spm.stats.con.spmmat(1).tname = 'Select SPM.mat';
matlabbatch{3}.spm.stats.con.spmmat(1).tgt_spec = {};
matlabbatch{3}.spm.stats.con.spmmat(1).sname = 'Model estimation: SPM.mat File';
matlabbatch{3}.spm.stats.con.spmmat(1).src_exbranch = substruct('.','val', '{}',{2}, '.','val', '{}',{1}, '.','val', '{}',{1});
matlabbatch{3}.spm.stats.con.spmmat(1).src_output = substruct('.','spmmat');
matlabbatch{3}.spm.stats.con.consess{1}.tcon.name = '1st';
matlabbatch{3}.spm.stats.con.consess{1}.tcon.convec = 1;
matlabbatch{3}.spm.stats.con.consess{1}.tcon.sessrep = 'repl';
matlabbatch{3}.spm.stats.con.consess{2}.tcon.name = '1st_-1';
matlabbatch{3}.spm.stats.con.consess{2}.tcon.convec = -1;
matlabbatch{3}.spm.stats.con.consess{2}.tcon.sessrep = 'repl';
matlabbatch{3}.spm.stats.con.delete = 0;
